# Supplementary material for: Prospecting the Resilience of Several Spanish Ancient Varieties of Red Grape under Climate Change Scenarios
Source: Plants (Basel). 2022 Oct 31;11(21):2929. doi: 10.3390/plants11212929 (PMC9653837; doi:10.3390/plants11212929)
Supplement: Supplementary file 1 [file plants-11-02929-s001.zip]

Archive with 1 entries (1 files):
- plants-1999568-supplementary.pdf
